# Supplementary material for: Association of Infection with Different SARS-CoV-2 Variants during Pregnancy with Maternal and Perinatal Outcomes: A Systematic Review and Meta-Analysis
Source: Int J Environ Res Public Health. 2022 Nov 29;19(23):15932. doi: 10.3390/ijerph192315932 (PMC9740636; doi:10.3390/ijerph192315932)
Supplement: Supplementary file 1 [file ijerph-19-15932-s001.zip]

Archive with 1 entries (1 files):
- ijerph-1999938-supplementary.xlsx
