# Supplementary material for: Association of Infection with Different SARS-CoV-2 Variants during Pregnancy with Maternal and Perinatal Outcomes: A Systematic Review and Meta-Analysis
Source: Int J Environ Res Public Health. 2022 Nov 29;19(23):15932. doi: 10.3390/ijerph192315932 (PMC9740636; doi:10.3390/ijerph192315932)
Supplement: Supplementary file 1 [file ijerph-19-15932-s001.zip › ijerph-1999938-supplementary.xlsx]

## Sheet: Supplementary Table S1
Supplementary Table S1. Characteristic of the included studies
Record number	The first author	Publication time	Article type	Study design	Location	Population size	Variant type	Cases of pre-variant infection	Cases of COVID-19 variant infection					Age	Gestational age at diagnosis (weeks)	Vaccination status
									Alpha	Gama	Beta	Delta	Omicron
1	Birol Ilter, P.	2022.04	published article	retrospective cohort study	Turkey and the UK	1286	Delta, Omicron	870 (pre-Delta)	-	-	-	339	77	30.3 ± 5.45(Delta), 29.1 ± 5.62(pre-Delta), 29.8 ± 6.04(Omicron)	29.6 ± 8.54(Delta), 27.3 ± 10.1(pre-delta), 36.0 (28.0–38.6, Omicron)	100% unvaccinated.
2	Strid, P.	2022.06	published article	-	America	116958	Delta	90100 (pre-Delta)	-	-	-	26858	-	15-44	-	-
3	Adhikari, E. H.	2022.03	published article	prospective cohort study	America	2641	Delta, Omicron	1298 (pre-Delta)	-	-	-	431	912	-	-	0.15% vaccinated in pre-Delta, 11.4% vaccinated in Delta, 28.1% vaccinated in Omicron.
4	Sahin, D.	2022.03	published article	prospective cohort study	Turkey	1935	Delta	1416 (Pre-variant)	-	-	-	519	-	28.47 ± 5.63 (pre-variant), 29.37 ± 5.55(Delta)	-	100% unvaccinated.
5	Floyd, R.	2022.06	published article	retrospective cohort study	Ireland	44	Omicron	-	-	-	-	-	44	31(18-41)	-	11% fullly vaccinated, 41% partially vaccinated, 48% unvaccinated.
6	Murphy, C. A.	2021.12	published article	retrospective cohort study	Ireland	133	B.1.1.7(alpha)	67 (pre-Alpha)	66	-	-	-	-	30.9 ± 5.8	34.9（30-38.9, pre-alpha), 37.7(5-39, alpha)	-
7	Wang, A. M.	2021.12	published article	retrospective cohort study	America	61	Delta	-	-	-	-	61	-	15-43	37 (17-40, asymptomatic), 33 (14-40, symptomatic not requiring oxygen support), 36 (27-38, symptomatic requiring oxygen support)	7% vaccinated, 93% unvaccinated
8	Seasely, Angela R.	2022.08	published article	retrospective cohort study	America	607	Delta, Omicron	225 (pre-Delta)	-	-	-	158	224	-	-	27.2% vaccinated in Omicron infection, 3.8% vaccinated in Delta infection.
9	Seasely, Angela R.	2021.12	published article	retrospective cohort study	America	293	Delta	224 (pre-Delta)	-	-	-	69	-	-	-	-
10	Mosnino, Elie	2022.05	published article	retrospective cohort study	France and Brazil	151	Alpha and Gama	126 (wild type)	25 (Alpha and Gama)		-	-	-	31(28–35)	32 (26-35, overall), 31 (26-35, wild type ), 34 (32-36, variants)	-
11	Eid, Joe	2022.05	published article	retrospective cohort study	America	424	Delta	325 (pre-Delta)	-	-	-	99	-	29.0(Delta), 29.5 (pre-Delta)	29+3(delta), 31+5(pre-delta)	Pre-Delta: 6.5% fully vaccinated, 8.3% partially vaccinated. Delta: 17.2% fully vaccinated, 21.2% partially vaccinated.
12	Ilter, P. Birol	2022.03	published article	retrospective cohort study	Turkey and the UK	135	Omicron	-	-	-	-	-	135	31.0(28.0-34.0, vaccinated), 31.0(26.0-35.0, unvaccinated)	-	61.5% vaccinated, 38.5% unvaccinated.
13	Donati, S.	2022.01	published article	prospective cohort study	Italy	3306	Alpha	2550 (wild type)	756	-	-	-	-	-	-	-
14	Kim, Haemin	2022.07	published article	retrospective cohort study	Korea	224	Omicron	130 (pre-Omicron)	-	-	-	-	94	32.3±4.9(pre-Omicron), 32.1 ± 4.3(Omicron)	-	Pre-Omicron: 93.1% unvaccinated, 2.3% partially vaccinated, 4.6% fully vaccinated. Omicron: 68.1% unvaccinated, 6.4% partially vaccinated, 25.5% fully vaccinated.
15	Kosovali, Behiye Deniz	2022.04	published article	retrospective cohort study	Turkey	109	alpha&beta, delta	18 (wild type)	23(alpha or beta)	-	-	68	-	30.53±5.56	28.55±6.59	18(16.5%) vaccinated, 64(58.7%) unvaccinated, 40(36.7%) unknown.
16	Tekin, Arzu Bilge	2022.06	published article	retrospective cohort study	Turkey	1065	Delta, Omicron	783 (pre-Delta)	-	-	-	243	39	-	-	-
17	Mahajan, N. N.	2022.06	published article	retrospective cohort study	India	318	Omicron	-	-	-	-	-	318	26 (24-29)	38 (34.25–39)	6.3% fully vaccinated, 6.3% patially vaccinated.
18	Vousden, Nicola	2021.07	preprint article	prospective cohort study	the UK	3371	Alpha, Delta	1435 (wild type)	1765	-	-	171	-	-	-	0% fully vaccinated, 0.2% partially vaccinated in Alpha phase, 1.8% vaccinated in Delta phase.
